# Supplementary material for: Gifted but Misunderstood? An Interpretive Systematic Review of Gifted Education Policy, Practice, and Socio-Emotional Experience in England
Source: J Intell. 2026 Feb 24;14(3):34. doi: 10.3390/jintelligence14030034 (PMC13028215; doi:10.3390/jintelligence14030034)
Supplement: Supplementary file 1 [file jintelligence-14-00034-s001.zip]

Archive with 1 entries (1 files):
- jintelligence-4111718-supplementary.pdf
